# Supplementary material for: Genomic data imputation with variational auto-encoders
Source: Gigascience. 2020 Aug 6;9(8):giaa082. doi: 10.1093/gigascience/giaa082 (PMC7407276; doi:10.1093/gigascience/giaa082)
Supplement: giaa082_Supplemental_Figure_and_Table [file giaa082_supplemental_figure_and_table.zip]

Archive with 2 entries (2 files):
- FigureS1.pdf
- TableS1.csv
