# Supplementary material for: Genomic data imputation with variational auto-encoders
Source: Gigascience. 2020 Aug 6;9(8):giaa082. doi: 10.1093/gigascience/giaa082 (PMC7407276; doi:10.1093/gigascience/giaa082)
Supplement: giaa082_Supplemental_Figure_and_Table [file giaa082_supplemental_figure_and_table.zip › TableS1.csv]

Gene	Colmean	KNN	SVD	VAE
ABCA2|20	0.687497	0.416950	0.163569	0.201336
ABCB6|10058	0.354307	0.253726	0.211856	0.190674
ABCB7|22	0.647175	0.419143	0.330870	0.372362
ACAD10|80724	0.516111	0.374691	0.255924	0.301587
ACADM|34	0.480345	0.262697	0.189638	0.201505
ACADS|35	0.639150	0.435936	0.535012	0.400501
ACSL1|2180	0.489199	0.335479	0.201839	0.215462
ACVR1B|91	0.433734	0.265788	0.193351	0.234572
ACVR1C|130399	0.702629	0.398423	0.332715	0.337284
ADAM21|8747	0.479382	0.452956	0.480031	0.442515
ADAM22|53616	0.446208	0.211650	0.148950	0.151570
ADAM28|10863	0.473265	0.329225	0.205164	0.196073
ADAMTS13|11093	0.594456	0.316122	0.188475	0.192246
ADAMTS2|9509	0.578246	0.457737	0.446852	0.382702
ADCK2|90956	0.668023	0.481432	0.450481	0.420788
ADIPOR1|51094	0.488409	0.323900	0.269773	0.240847
ADM|133	0.879084	0.480939	0.457189	0.368528
AFAP1L1|134265	0.665084	0.422468	0.323513	0.341763
AGAP7|653268	0.686391	0.545563	0.698585	0.482112
AGBL3|340351	0.554900	0.420245	0.412257	0.350390
AGPAT6|137964	0.402419	0.274020	0.195009	0.205820
AGPAT9|84803	0.550979	0.335559	0.384262	0.312606
AGR3|155465	0.224793	0.106000	0.160543	0.142773
AHI1|54806	0.544623	0.469098	0.388467	0.348005
AIFM2|84883	0.520293	0.437869	0.316260	0.374764
AIRE|326	0.789493	0.765649	0.925269	0.670090
AJAP1|55966	0.583751	0.385089	0.354822	0.349099
AKAP13|11214	0.503856	0.331837	0.247371	0.238895
AKAP2|11217	0.439601	0.275969	0.286425	0.234752
AKAP8|10270	0.566863	0.446140	0.269467	0.360979
AKAP8L|26993	0.613542	0.365919	0.237675	0.283637
AKR1C3|8644	0.486181	0.275368	0.269441	0.252730
AKT1S1|84335	0.617125	0.389108	0.187649	0.296550
ALDH1L1|10840	0.249627	0.191204	0.165383	0.157346
ALG3|10195	0.477794	0.244229	0.169352	0.169523
ALG8|79053	0.462789	0.290821	0.192104	0.222522
ALK|238	0.604494	0.403852	0.407534	0.354802
ALKBH5|54890	0.456435	0.372841	0.295078	0.302485
ALOXE3|59344	0.496027	0.285488	0.330719	0.252381
ALPK2|115701	0.549903	0.393221	0.416129	0.341250
AMFR|267	0.439372	0.344786	0.224112	0.273613
ANKHD1-EIF4EBP3|404734	0.605297	0.466341	0.526642	0.464059
ANKRD45|339416	0.584178	0.318823	0.314894	0.238625
AP1G2|8906	0.643103	0.390189	0.209495	0.235081
AP3M2|10947	0.484748	0.325875	0.297890	0.278051
APBA1|320	0.459656	0.244164	0.181145	0.208171
APBB2|323	0.432852	0.272727	0.227322	0.230543
APCDD1L|164284	0.651619	0.411413	0.474148	0.412176
APOD|347	0.315384	0.248013	0.197640	0.206752
APRT|353	0.494048	0.339183	0.199889	0.273059
AQP3|360	0.381779	0.305775	0.302418	0.252499
ARG2|384	0.331633	0.218605	0.198774	0.203906
ARHGEF3|50650	0.593348	0.400886	0.388111	0.344990
ARID3A|1820	0.451507	0.339378	0.303373	0.249882
ARL10|285598	0.521707	0.305467	0.172829	0.179750
ARL17A|51326	0.710893	0.612807	0.708455	0.579143
ARL6IP6|151188	0.404256	0.310393	0.178656	0.218930
ARMCX3|51566	0.247528	0.214582	0.144448	0.184690
ARRDC1|92714	0.326500	0.220381	0.173421	0.167111
ASAH1|427	0.390604	0.240650	0.199283	0.199364
ASMTL|8623	0.586454	0.429734	0.480945	0.386095
ASNSD1|54529	0.550107	0.406215	0.297252	0.304965
ATE1|11101	0.681357	0.343475	0.175377	0.236550
ATG7|10533	0.518045	0.375445	0.291654	0.285049
ATP10A|57194	0.463998	0.360124	0.214356	0.239851
ATP6V1B2|526	0.484388	0.276300	0.175774	0.213121
ATP6V1C2|245973	0.486886	0.236038	0.241632	0.199284
ATPAF2|91647	0.443408	0.316073	0.245237	0.269849
ATRIP|84126	0.549472	0.392776	0.286856	0.342887
B3GNT7|93010	0.637832	0.362499	0.338319	0.290926
BAG2|9532	0.411738	0.366710	0.348398	0.338953
BAMBI|25805	0.305927	0.268156	0.227205	0.240578
BAP1|8314	0.536279	0.373921	0.200939	0.279199
BASP1|10409	0.524200	0.268789	0.219892	0.238348
BCAS3|54828	0.394300	0.299815	0.213501	0.262587
BCL2L13|23786	0.479110	0.356118	0.274809	0.293770
BEND5|79656	0.191174	0.135320	0.118894	0.118225
BICD1|636	0.531080	0.291788	0.210226	0.224717
BIK|638	0.252286	0.225352	0.314456	0.203277
BLM|641	0.692616	0.464832	0.459717	0.431974
BLOC1S2|282991	0.624867	0.388676	0.325525	0.297819
BRD2|6046	0.517416	0.367129	0.237404	0.300609
BTAF1|9044	0.750173	0.367186	0.240758	0.296379
BTBD11|121551	0.552845	0.452507	0.419456	0.424183
BTN2A1|11120	0.395790	0.337881	0.211701	0.245706
BUB3|9184	0.536305	0.345606	0.264115	0.288075
C10orf119|79892	0.510035	0.340617	0.216784	0.320982
C10orf35|219738	0.854737	0.550242	0.544382	0.437825
C10orf4|118924	1.059339	0.479871	0.532101	0.426411
C11orf41|25758	0.343924	0.212719	0.163079	0.178514
C11orf49|79096	0.389976	0.294291	0.210653	0.223408
C11orf92|399948	0.469929	0.422906	0.364457	0.281651
C12orf34|84915	0.628592	0.316954	0.178850	0.217832
C12orf44|60673	0.502705	0.350666	0.227662	0.269182
C12orf52|84934	0.539143	0.367420	0.277764	0.309205
C13orf30|144809	0.526500	0.391855	0.397167	0.375676
C14orf138|79609	0.739966	0.506724	0.317896	0.340914
C15orf51|196968	0.669684	0.617801	0.754197	0.578072
C15orf55|256646	0.299997	0.289101	0.460622	0.267309
C16orf3|750	0.692154	0.505900	0.615343	0.458573
C16orf79|283870	0.567595	0.343251	0.211757	0.209040
C17orf72|92340	0.657382	0.410254	0.296681	0.317617
C17orf76|388341	0.505086	0.308859	0.270145	0.247043
C18orf55|29090	0.480020	0.414522	0.302258	0.353621
C19orf38|255809	0.566643	0.377285	0.305549	0.288627
C1orf130|400746	0.483272	0.424256	0.396878	0.326173
C1orf159|54991	0.609308	0.287728	0.248125	0.201831
C1orf229|388759	0.456809	0.399430	0.415113	0.366685
C1QTNF1|114897	0.641508	0.507000	0.392820	0.420326
C1QTNF3|114899	0.402075	0.358972	0.368424	0.328185
C20orf24|55969	0.505267	0.211887	0.120348	0.130406
C21orf7|56911	1.138634	0.553408	0.773085	0.517362
C2orf39|92749	0.973285	0.419315	0.512006	0.367511
C3|718	0.477487	0.244761	0.141580	0.168804
C3orf39|84892	0.339571	0.292422	0.231912	0.250858
C3orf71|646450	0.460678	0.348801	0.235977	0.267106
C4orf10|317648	0.393688	0.336783	0.267792	0.274074
C4orf48|401115	0.389645	0.290029	0.205903	0.212794
C5AR1|728	0.852822	0.519962	0.365957	0.408791
C5orf4|10826	0.302322	0.188632	0.121371	0.144540
C6orf174|387104	0.305163	0.154952	0.108723	0.123369
C6orf81|221481	0.548494	0.394747	0.345773	0.310014
C7orf61|402573	0.431406	0.333914	0.290487	0.305832
C8orf40|114926	0.468032	0.345141	0.225967	0.260372
C8orf73|642475	0.373938	0.270903	0.302814	0.243556
C8orf80|389643	0.221839	0.211486	0.294133	0.202690
C9orf169|375791	0.330137	0.294975	0.286305	0.273639
CA5BP|340591	0.565052	0.491739	0.371910	0.426771
CALCOCO1|57658	0.459193	0.271129	0.148142	0.213580
CAMK2N1|55450	0.359636	0.209162	0.167991	0.191109
CAMSAP1|157922	0.643484	0.314642	0.184993	0.229731
CAPNS2|84290	0.155030	0.156197	0.177342	0.134532
CAPSL|133690	0.621710	0.439465	0.404036	0.387058
CARM1|10498	0.550946	0.309493	0.191638	0.223020
CARS|833	0.606824	0.529992	0.362064	0.447743
CASC2|255082	0.507038	0.339654	0.218055	0.231603
CASP5|838	0.594448	0.389328	0.374178	0.328101
CASP6|839	0.819864	0.329429	0.374383	0.297321
CASP8|841	0.884084	0.347603	0.290391	0.247315
CASP8AP2|9994	0.466866	0.292213	0.140998	0.187792
CBX6|23466	0.544752	0.294685	0.143091	0.218036
CBX7|23492	0.654535	0.260345	0.144107	0.200010
CCDC12|151903	0.438306	0.300200	0.163188	0.213156
CCDC155|147872	0.179989	0.164910	0.271574	0.163780
CCDC37|348807	0.810878	0.545963	0.551513	0.487148
CCDC7|221016	0.559366	0.475725	0.570587	0.423462
CCDC9|26093	0.667849	0.460539	0.304469	0.351176
CCL7|6354	0.530825	0.321771	0.387212	0.334445
CCM2|83605	0.514253	0.316213	0.247174	0.234851
CCNA1|8900	0.577949	0.327657	0.335898	0.281590
CCNL2|81669	0.782015	0.418744	0.156160	0.212377
CD109|135228	0.508295	0.291630	0.285034	0.243718
CD2BP2|10421	0.444002	0.332615	0.193000	0.273058
CD300LG|146894	0.560326	0.410643	0.453535	0.367747
CD86|942	0.678966	0.341177	0.151406	0.190583
CDC123|8872	0.621326	0.370011	0.230909	0.294824
CDC25A|993	0.626277	0.392968	0.210394	0.256623
CDH12|1010	0.698279	0.408774	0.440746	0.366465
CDHR4|389118	0.311416	0.252453	0.320550	0.268199
CDK3|1018	0.679962	0.399123	0.266938	0.235755
CDKL4|344387	0.604479	0.591211	0.838862	0.598747
CEACAM5|1048	0.097642	0.091086	0.192942	0.086701
CEMP1|752014	0.502830	0.312846	0.216663	0.245470
CENPA|1058	0.771880	0.349997	0.201614	0.227745
CEP68|23177	0.578176	0.258099	0.203028	0.234805
CEP72|55722	0.515581	0.393021	0.358401	0.323219
CFDP1|10428	0.536259	0.392569	0.227682	0.315502
CFI|3426	0.591051	0.353248	0.276574	0.277474
CHAC1|79094	0.614129	0.394402	0.391406	0.336740
CHAD|1101	0.491973	0.387358	0.434507	0.363483
CHML|1122	0.534992	0.321692	0.314103	0.290377
CHRM4|1132	0.813655	0.479004	0.472912	0.459463
CIITA|4261	0.796481	0.407046	0.240624	0.298979
CINP|51550	0.581460	0.415879	0.246949	0.331615
CIR1|9541	0.559183	0.428479	0.238464	0.315974
CIT|11113	0.591035	0.387250	0.320504	0.317041
CLDN15|24146	0.445409	0.323550	0.267858	0.263841
CLEC4A|50856	0.553904	0.358668	0.299476	0.256034
CLEC4D|338339	0.398553	0.351470	0.439670	0.319253
CLIC1|1192	1.252368	0.369355	0.201643	0.281126
CLN5|1203	0.662635	0.442484	0.300207	0.315581
CMAH|8418	0.528146	0.381789	0.314585	0.291437
CMKLR1|1240	0.495864	0.408187	0.400542	0.330173
CMTM8|152189	0.518818	0.442896	0.361174	0.336440
CNOT8|9337	0.437719	0.297721	0.177511	0.220103
COL10A1|1300	0.311512	0.236853	0.249003	0.221717
COL12A1|1303	0.436729	0.335349	0.379261	0.331774
COL17A1|1308	0.307190	0.218759	0.258075	0.193174
COL1A2|1278	0.558946	0.340580	0.207125	0.238819
COL9A3|1299	0.601496	0.410623	0.291486	0.311417
COLEC10|10584	0.340844	0.308163	0.403365	0.311596
COMMD7|149951	0.638851	0.335676	0.206731	0.256317
COQ10A|93058	0.410449	0.316202	0.214941	0.265485
COQ5|84274	0.591172	0.384195	0.284149	0.319475
CORO6|84940	0.681953	0.367959	0.387758	0.318869
COX6C|1345	0.373877	0.260651	0.146690	0.182789
CPA4|51200	0.514288	0.307004	0.330411	0.299657
CPEB1|64506	0.304347	0.165412	0.133525	0.140184
CPT1C|126129	0.212911	0.152763	0.138756	0.127404
CRAMP1L|57585	0.654848	0.283178	0.174717	0.216925
CRYBG3|131544	0.577113	0.425985	0.443571	0.380500
CSE1L|1434	0.378243	0.284519	0.155289	0.205574
CSF1R|1436	0.599821	0.368866	0.147691	0.211958
CST3|1471	0.840393	0.558815	0.470204	0.431951
CTNS|1497	0.513000	0.356774	0.340497	0.334156
CTSA|5476	0.545443	0.272743	0.176193	0.214549
CUL4A|8451	0.497988	0.383290	0.280636	0.315886
CXCL16|58191	0.559278	0.307756	0.216472	0.247053
CXorf36|79742	0.402714	0.344189	0.176529	0.225804
CXXC5|51523	0.301540	0.267269	0.168424	0.204862
CYB5B|80777	0.375980	0.263483	0.238513	0.233735
CYP26B1|56603	0.707720	0.465504	0.462296	0.408343
DCST2|127579	0.628869	0.471972	0.497498	0.390006
DCUN1D5|84259	0.449331	0.244745	0.188854	0.190152
DDIT3|1649	0.683833	0.554858	0.346706	0.455135
DDRGK1|65992	0.487508	0.320451	0.248358	0.246479
DDX11|1663	0.649010	0.542931	0.735335	0.505685
DDX18|8886	0.486728	0.324016	0.206576	0.213798
DDX49|54555	0.554630	0.372036	0.177733	0.265665
DEPDC5|9681	0.774211	0.396484	0.280987	0.344141
DFNB59|494513	0.548083	0.401501	0.292932	0.322790
DHRS13|147015	0.501063	0.307191	0.225177	0.262437
DIRAS1|148252	0.265565	0.155148	0.121998	0.112272
DLX6|1750	0.605842	0.485083	0.384581	0.468913
DLX6AS|285987	0.813950	0.614905	0.594430	0.578871
DMXL1|1657	0.437168	0.228729	0.128107	0.132586
DNAH1|25981	0.559553	0.337907	0.168131	0.227215
DNAH14|127602	0.507514	0.494616	0.674943	0.475242
DNAH8|1769	0.381200	0.344011	0.459855	0.336189
DNAJC16|23341	0.667798	0.310101	0.245766	0.266182
DNAJC5B|85479	0.525298	0.440627	0.476321	0.427070
DNM1L|10059	0.458808	0.281710	0.242478	0.220420
DNTTIP2|30836	0.535287	0.311794	0.227057	0.251795
DPF1|8193	0.249343	0.158865	0.103411	0.103087
DPM2|8818	0.642193	0.351964	0.227253	0.276776
DPY19L1|23333	0.751486	0.410759	0.287276	0.306035
DPY19L3|147991	0.510794	0.270838	0.191523	0.220091
DPYSL4|10570	0.278744	0.153984	0.131476	0.120858
DUS2L|54920	0.456306	0.326764	0.232739	0.267971
E2F5|1875	0.402027	0.318095	0.186712	0.217718
EEFSEC|60678	0.512088	0.369346	0.262026	0.270494
EFCAB10|100130771	0.721938	0.532345	0.522443	0.428807
EIF1|10209	0.526119	0.358721	0.218720	0.245788
EIF2AK3|9451	0.580015	0.403642	0.298331	0.280550
EIF2AK4|440275	0.544197	0.426208	0.327409	0.337028
EIF2B3|8891	0.734039	0.386546	0.250122	0.267733
EIF3A|8661	0.764377	0.362301	0.185987	0.282404
EIF4A3|9775	0.443913	0.269190	0.221007	0.208695
ELAC2|60528	0.394332	0.351658	0.311534	0.295297
ELAVL2|1993	0.544662	0.293493	0.273551	0.252773
ELF2|1998	0.496900	0.325085	0.226490	0.277171
ENDOU|8909	0.570167	0.369578	0.288249	0.304046
ENTPD6|955	0.476674	0.279738	0.228246	0.237564
EPDR1|54749	0.360501	0.211074	0.179255	0.186577
EPHX4|253152	0.464666	0.261671	0.235521	0.201389
EPS15L1|58513	0.559363	0.427431	0.305270	0.357723
ERBB3|2065	0.503911	0.390442	0.349783	0.310525
ERRFI1|54206	0.352192	0.236304	0.224797	0.183376
ESD|2098	0.499269	0.387099	0.233098	0.302966
ESPN|83715	0.373620	0.335965	0.378472	0.323007
EXOC6B|23233	0.531220	0.266338	0.142364	0.148992
EXOC8|149371	0.504199	0.309883	0.254896	0.261536
EZR|7430	0.641681	0.551457	0.410831	0.370097
FAM100A|124402	0.580150	0.319437	0.240066	0.249109
FAM100B|283991	0.562545	0.330674	0.243621	0.277808
FAM103A1|83640	0.486237	0.345892	0.264623	0.251435
FAM110A|83541	0.691610	0.475783	0.449657	0.405747
FAM110B|90362	0.438783	0.237295	0.157396	0.187539
FAM110C|642273	0.568007	0.415294	0.442493	0.370146
FAM153A|285596	0.696302	0.427710	0.439096	0.338921
FAM160B2|64760	0.495362	0.327053	0.224573	0.239469
FAM171A2|284069	0.358953	0.192768	0.104546	0.128209
FAM49A|81553	0.402997	0.254061	0.184309	0.205234
FAM50B|26240	0.672676	0.376357	0.367447	0.304837
FAM57B|83723	0.508448	0.244980	0.172435	0.187872
FAM59A|64762	0.450671	0.312458	0.214819	0.264019
FAM70B|348013	0.870095	0.430254	0.442292	0.397854
FAM71F2|346653	0.575519	0.417344	0.400825	0.341597
FAM81A|145773	0.667679	0.429408	0.265923	0.305178
FANCG|2189	0.590289	0.400839	0.267900	0.336421
FARSB|10056	0.457033	0.326747	0.207054	0.235539
FBXL7|23194	0.308467	0.218917	0.177642	0.155741
FCF1|51077	0.552894	0.411261	0.229113	0.351289
FEM1A|55527	0.635248	0.432336	0.295454	0.328487
FER1L5|90342	0.570929	0.459974	0.596587	0.444565
FES|2242	0.581300	0.325083	0.248647	0.224167
FLJ39582|439931	0.572766	0.512497	0.592085	0.488812
FLJ42289|388182	0.552224	0.422078	0.550596	0.402503
FMO4|2329	0.511667	0.338747	0.297027	0.281114
FNDC5|252995	0.466725	0.333458	0.236091	0.276255
FOS|2353	0.658818	0.623414	0.339357	0.540939
FOSL2|2355	0.668073	0.451249	0.272649	0.306732
FOXE3|2301	0.474089	0.397745	0.542203	0.385690
FPGT|8790	0.994481	0.389449	0.325912	0.325181
FURIN|5045	0.328255	0.241829	0.164854	0.198464
GAB3|139716	0.516263	0.300736	0.234538	0.210353
GAPVD1|26130	0.416971	0.269226	0.175244	0.244330
GART|2618	0.418419	0.246337	0.166776	0.217155
GATA6|2627	0.495102	0.460890	0.404961	0.414176
GBA|2629	0.591488	0.370243	0.274098	0.316824
GBGT1|26301	0.647059	0.334640	0.264270	0.240548
GCM1|8521	0.405812	0.346421	0.387363	0.317258
GDF11|10220	0.405154	0.314700	0.211099	0.281865
GDF5|8200	0.440422	0.363695	0.431372	0.353599
GFRA2|2675	0.593177	0.449783	0.384839	0.409898
GGNBP2|79893	0.507713	0.378241	0.232330	0.293905
GIGYF2|26058	0.667117	0.345673	0.319516	0.264079
GJB5|2709	0.287993	0.235154	0.257233	0.197468
GLOD5|392465	0.193647	0.172105	0.239075	0.173825
GLRX3|10539	0.505011	0.336931	0.173736	0.270394
GLYCTK|132158	0.297823	0.237968	0.208147	0.199410
GMPPA|29926	0.566204	0.338351	0.272689	0.256912
GMPR2|51292	0.480319	0.364400	0.267023	0.315791
GNE|10020	0.324182	0.252084	0.184864	0.226145
GOLGA8A|23015	0.690485	0.430783	0.358064	0.303333
GOLIM4|27333	0.458564	0.282767	0.172793	0.190094
GOLM1|51280	0.323676	0.246717	0.150160	0.194903
GOSR2|9570	0.598485	0.369107	0.362785	0.347391
GOT1|2805	0.663164	0.258996	0.159143	0.195971
GPATCH1|55094	0.688933	0.462577	0.370691	0.372133
GPD1L|23171	0.436347	0.360790	0.305745	0.320455
GPR124|25960	0.432331	0.357328	0.146582	0.183460
GPR75|10936	0.569850	0.361526	0.203840	0.221541
GPSM3|63940	0.607871	0.270836	0.149527	0.146593
GRAMD1C|54762	0.565277	0.392466	0.349185	0.300627
GRB7|2886	0.218206	0.181278	0.245222	0.168950
GREM2|64388	0.563749	0.332217	0.299644	0.250035
GRK7|131890	0.542044	0.557162	0.809509	0.551828
GSTK1|373156	0.637825	0.251675	0.201389	0.212596
GSTO2|119391	0.391447	0.285647	0.396618	0.251039
GTF2IP1|2970	0.428619	0.374054	0.295655	0.306179
HAS3|3038	0.254187	0.209592	0.206275	0.172005
HAT1|8520	0.634448	0.295181	0.182118	0.190877
HAUS8|93323	0.687191	0.398349	0.285309	0.303918
HAVCR2|84868	0.665120	0.318555	0.134307	0.186787
HBXIP|10542	0.827175	0.329771	0.166354	0.228116
HDAC6|10013	0.527075	0.302824	0.183847	0.203720
HDGFRP2|84717	0.626983	0.334867	0.169062	0.228222
HDGFRP3|50810	0.225983	0.150860	0.086452	0.117464
HEATR1|55127	0.516386	0.297411	0.183672	0.219800
HEATR2|54919	0.827636	0.417215	0.307289	0.323032
HEPH|9843	0.484047	0.383117	0.359181	0.292669
HHIPL1|84439	0.434349	0.326228	0.257172	0.255386
HINT3|135114	0.514278	0.331649	0.194189	0.242619
HIST1H3D|8351	0.531925	0.477656	0.416900	0.426598
HIST1H4K|8362	0.293798	0.284169	0.456185	0.267567
HIST2H2AB|317772	0.415650	0.364397	0.528776	0.368692
HK2|3099	0.502427	0.327541	0.313267	0.274078
HK3|3101	0.649876	0.336085	0.273741	0.312074
HLA-DMA|3108	0.802029	0.356102	0.188118	0.237872
HMOX1|3162	0.668872	0.340585	0.355944	0.287064
HNRNPUL2|221092	0.851322	0.377069	0.222924	0.302508
HOMEZ|57594	0.478095	0.344117	0.251744	0.284696
HOXA9|3205	0.572129	0.361402	0.348046	0.334142
HRCT1|646962	0.446804	0.383185	0.510758	0.361861
HRH1|3269	0.610754	0.376442	0.322607	0.314664
HSD17B6|8630	0.387707	0.277460	0.232168	0.224279
HSP90AB1|3326	0.477525	0.344400	0.257604	0.261995
HSPB2|3316	0.489441	0.357003	0.314475	0.298584
HYAL3|8372	0.570267	0.496521	0.453735	0.405062
ICAM5|7087	0.690704	0.430525	0.331049	0.355237
IGFBP4|3487	0.547993	0.374041	0.255762	0.267318
IKZF5|64376	0.804778	0.387045	0.226531	0.290679
IMPACT|55364	0.977170	0.716096	1.022638	0.690804
ING3|54556	0.653096	0.406601	0.237451	0.318581
INMT|11185	0.679294	0.491074	0.551528	0.436478
IPO7|10527	0.523526	0.311230	0.198405	0.256323
IQCG|84223	0.674592	0.367404	0.278014	0.291156
IQSEC2|23096	0.801958	0.457809	0.392723	0.365394
IRF4|3662	0.404116	0.344229	0.431776	0.320455
ITGAX|3687	0.631465	0.376336	0.239838	0.240029
ITGB1|3688	0.642944	0.340703	0.187638	0.222849
JAM3|83700	0.309686	0.248844	0.184066	0.192466
KAL1|3730	0.432950	0.352209	0.268661	0.287783
KBTBD3|143879	0.438941	0.323001	0.235907	0.238610
KCNC1|3746	0.477842	0.243970	0.177805	0.196168
KCNE2|9992	0.448621	0.364880	0.383541	0.335312
KCNH7|90134	1.424298	0.855073	0.745106	0.707876
KCNK12|56660	0.719746	0.470391	0.503423	0.446194
KCTD19|146212	0.601721	0.464627	0.632030	0.483112
KHSRP|8570	0.549504	0.312685	0.175660	0.226894
KIAA0101|9768	0.917014	0.486464	0.273065	0.303894
KIAA0114|57291	0.466489	0.372989	0.320018	0.308577
KIAA0146|23514	0.483552	0.305654	0.252262	0.249022
KIAA0319L|79932	0.455973	0.247205	0.190484	0.217655
KIAA1147|57189	0.552463	0.352185	0.184339	0.240469
KIAA1462|57608	0.511529	0.322314	0.211920	0.218679
KIAA1908|114796	0.418632	0.338712	0.279380	0.254540
KIAA2026|158358	0.717110	0.373605	0.194681	0.305827
KLHDC10|23008	0.584844	0.339673	0.161988	0.209827
KLHL11|55175	0.636967	0.320155	0.178639	0.201641
KLHL6|89857	0.563647	0.412344	0.239747	0.257022
KLK2|3817	0.197834	0.199580	0.328851	0.191330
KRT80|144501	0.387838	0.238367	0.276543	0.224882
KTN1|3895	0.518473	0.329283	0.213932	0.258832
LACE1|246269	0.624082	0.464379	0.382684	0.387102
LAMB2|3913	0.445126	0.264758	0.168083	0.177795
LAMC3|10319	0.443976	0.324481	0.248700	0.220993
LATS1|9113	0.591093	0.286729	0.143256	0.159662
LATS2|26524	0.866920	0.448864	0.396397	0.331218
LCAT|3931	0.526422	0.361792	0.272763	0.270185
LCK|3932	0.604144	0.376258	0.297713	0.322852
LEFTY1|10637	0.254457	0.194271	0.205283	0.179301
LETM2|137994	0.347613	0.270808	0.210233	0.217323
LGALS7|3963	0.137919	0.116410	0.155365	0.116121
LGALS7B|653499	0.102985	0.080982	0.141127	0.077195
LGMN|5641	0.425622	0.323192	0.211985	0.275149
LGSN|51557	0.285846	0.262487	0.390987	0.263963
LHFPL3|375612	0.461706	0.310772	0.276137	0.244626
LIN52|91750	0.502881	0.376163	0.408354	0.305792
LMLN|89782	0.534995	0.343664	0.264608	0.295349
LMTK2|22853	0.693784	0.310832	0.145072	0.164699
LMTK3|114783	0.354311	0.209509	0.111259	0.150947
LOC100133331|100133331	0.604821	0.394948	0.411981	0.348361
LOC100272216|100272216	0.588056	0.460868	0.521712	0.404467
LOC113230|113230	0.381849	0.317454	0.264267	0.272744
LOC121952|121952	0.684626	0.597877	0.802541	0.540089
LOC143666|143666	0.544616	0.409672	0.359856	0.337737
LOC146880|146880	0.670326	0.384235	0.182911	0.182682
LOC201651|201651	0.288586	0.250914	0.286630	0.227913
LOC283314|283314	0.611304	0.405447	0.458785	0.344455
LOC286467|286467	0.638091	0.568300	0.734998	0.509843
LOC388242|388242	0.654212	0.543239	0.550847	0.486520
LOC401588|401588	0.568900	0.426875	0.254988	0.319197
LOC440944|440944	0.672119	0.438358	0.214627	0.276358
LOC441204|441204	0.617056	0.554057	0.554571	0.530050
LOC642826|642826	0.687403	0.542164	0.650382	0.441369
LOC644538|644538	0.660011	0.384451	0.499271	0.301768
LOC654342|654342	0.548128	0.485897	0.591430	0.451222
LOC723972|723972	0.521056	0.476958	0.381167	0.455034
LOC729176|729176	0.445634	0.326666	0.335044	0.300594
LONRF1|91694	0.418814	0.344660	0.320073	0.308237
LRCH2|57631	0.236727	0.123395	0.137846	0.093345
LRRC10B|390205	0.796564	0.549690	0.464263	0.438847
LRRC4C|57689	0.278026	0.158941	0.176708	0.138267
LRRC57|255252	0.533488	0.446563	0.293021	0.373181
LRRC6|23639	0.471640	0.318163	0.248472	0.226093
LSM7|51690	0.562908	0.335503	0.218532	0.226089
LTK|4058	0.590803	0.443646	0.596790	0.452769
LY75|4065	0.453328	0.336561	0.316738	0.244834
LYRM1|57149	0.512833	0.357927	0.228650	0.267701
MAFB|9935	0.526049	0.404230	0.305048	0.308031
MAGED4B|81557	0.227617	0.190156	0.136472	0.146542
MAP3K2|10746	0.618607	0.336803	0.175516	0.221238
MAPK3|5595	0.509264	0.292843	0.172270	0.225173
MARK1|4139	0.218801	0.142654	0.115221	0.111902
MARVELD1|83742	0.835596	0.441497	0.414759	0.363118
MASTL|84930	0.580310	0.434078	0.326913	0.304457
MAVS|57506	0.474086	0.326557	0.234035	0.242371
MBNL1|4154	0.438485	0.300199	0.185524	0.214009
MCF2L|23263	0.430293	0.277399	0.175201	0.186131
MCM4|4173	0.521869	0.267019	0.158240	0.164538
MED1|5469	0.566003	0.271337	0.167512	0.201779
MED23|9439	0.555458	0.370429	0.198369	0.261351
MED24|9862	0.553757	0.323636	0.233558	0.260264
MEF2C|4208	0.465973	0.257038	0.209924	0.225874
MEGF11|84465	0.513922	0.293246	0.231807	0.258334
MEGF8|1954	0.693315	0.390180	0.257442	0.283970
METAP1|23173	0.395483	0.280672	0.209684	0.239537
MFSD8|256471	0.648716	0.471457	0.369134	0.412592
MGAT2|4247	0.611565	0.379208	0.230359	0.293267
MGEA5|10724	0.861233	0.364578	0.270016	0.319136
MIDN|90007	0.686142	0.487423	0.338629	0.411934
MIIP|60672	0.628526	0.297346	0.232507	0.214160
MLH1|4292	0.401266	0.234982	0.190329	0.180862
MLXIP|22877	0.537077	0.359470	0.230712	0.234188
MNS1|55329	0.468855	0.333210	0.229041	0.255654
MOAP1|64112	0.607664	0.283767	0.170004	0.225294
MOCOS|55034	0.475182	0.357952	0.452878	0.332315
MPP1|4354	0.275489	0.194870	0.128552	0.148528
MRPL13|28998	0.585745	0.331679	0.177764	0.238131
MRPL23|6150	0.540516	0.337727	0.224658	0.249227
MRPL42P5|359821	0.575381	0.603938	0.970398	0.587609
MRPL50|54534	0.479773	0.331065	0.228046	0.257742
MRPS5|64969	0.425648	0.316505	0.226421	0.240090
MRS2|57380	0.522577	0.444077	0.511152	0.410267
MS4A7|58475	0.612057	0.360707	0.228218	0.245447
MSL3|10943	0.509153	0.321369	0.264464	0.281065
MST1P9|11223	0.494178	0.401594	0.483600	0.324942
MT1E|4493	0.485273	0.413690	0.359119	0.333459
MT2A|4502	0.511748	0.414160	0.364886	0.335154
MTMR7|9108	0.791013	0.365622	0.435536	0.341409
MURC|347273	0.434420	0.332162	0.286891	0.264466
MX1|4599	0.699014	0.441947	0.289679	0.420222
MYBL1|4603	0.495406	0.377658	0.263831	0.256886
MYBPHL|343263	0.532274	0.402919	0.457607	0.341797
MYEOV2|150678	0.727146	0.377041	0.253729	0.320131
MYO1G|64005	0.757514	0.339430	0.308669	0.274372
MYO7B|4648	0.381716	0.361850	0.339696	0.308134
N6AMT2|221143	1.160966	0.924307	1.344660	0.877419
NAA40|79829	0.531537	0.334748	0.240063	0.247748
NAP1L5|266812	0.355625	0.180896	0.223470	0.131468
NARG2|79664	0.528252	0.354765	0.222598	0.263287
NAV3|89795	0.436498	0.260246	0.227759	0.212940
NCOA4|8031	0.547388	0.296436	0.178308	0.230340
NCRNA00188|125144	0.647569	0.373067	0.227896	0.263225
NDRG1|10397	0.484548	0.387048	0.288998	0.319442
NDUFB8|4714	0.596973	0.272844	0.195211	0.219711
NEK7|140609	0.591151	0.385136	0.223112	0.273954
NEURL|9148	0.650984	0.327902	0.207056	0.241208
NKTR|4820	0.690212	0.403955	0.165891	0.230887
NKX2-3|159296	0.110694	0.095084	0.199050	0.098060
NMB|4828	0.777844	0.597445	0.438804	0.435546
NMD3|51068	0.536665	0.382557	0.256381	0.290022
NME7|29922	0.466205	0.330157	0.308083	0.267975
NMU|10874	0.614020	0.479643	0.547848	0.459333
NOL9|79707	0.565765	0.402272	0.323852	0.316040
NOTCH2|4853	0.613877	0.299193	0.249772	0.222294
NOX1|27035	0.250734	0.247480	0.345796	0.246891
NPDC1|56654	0.354357	0.247531	0.187840	0.190153
NPM2|10361	0.693325	0.362545	0.322494	0.282756
NR1I2|8856	0.272953	0.184035	0.260644	0.184453
NT5C2|22978	0.555460	0.337856	0.255369	0.272766
NUDCD3|23386	0.570929	0.405076	0.270109	0.310912
NUP93|9688	0.389655	0.265856	0.227392	0.238176
OLFML1|283298	0.538254	0.413882	0.367849	0.325632
OR2W3|343171	0.517124	0.395252	0.535810	0.354785
ORM1|5004	0.169011	0.160730	0.246892	0.148003
OSBPL6|114880	0.196755	0.150044	0.124155	0.125573
OXSM|54995	0.589858	0.396382	0.303576	0.297822
P2RX6|9127	0.478190	0.296634	0.211660	0.230893
PADI2|11240	0.420565	0.312869	0.228881	0.221944
PAPPA2|60676	0.495556	0.408954	0.424557	0.344533
PAPPA|5069	0.637813	0.498790	0.477566	0.389537
PAPSS2|9060	0.364384	0.317750	0.232256	0.231074
PAQR6|79957	0.448965	0.273331	0.180824	0.185899
PARP15|165631	0.536156	0.357548	0.361372	0.289570
PART1|25859	0.335373	0.234723	0.223557	0.191266
PBX1|5087	0.218712	0.138633	0.109179	0.123002
PCDHB13|56123	0.479468	0.401570	0.373472	0.354110
PCDHGB8P|56120	0.774528	0.617098	0.665957	0.539954
PCMTD2|55251	0.544715	0.425018	0.306712	0.326199
PDE11A|50940	0.521716	0.286348	0.273798	0.237082
PDXK|8566	0.572936	0.392285	0.263916	0.331520
PDZD7|79955	0.688457	0.356878	0.371244	0.269085
PECR|55825	0.263115	0.178077	0.166604	0.151299
PER2|8864	0.629949	0.500148	0.376334	0.400456
PEX7|5191	0.491991	0.417909	0.411112	0.344241
PFKFB3|5209	0.470667	0.368851	0.223782	0.274047
PGK1|5230	0.623203	0.278152	0.170903	0.236873
PGLYRP2|114770	0.081926	0.080158	0.115360	0.074445
PGRMC2|10424	0.396766	0.322605	0.271264	0.262348
PHACTR1|221692	0.555624	0.302331	0.224137	0.245804
PHACTR3|116154	0.452289	0.204251	0.157215	0.160011
PHF19|26147	0.514206	0.381898	0.288126	0.297855
PHLDB3|653583	0.451199	0.343548	0.320080	0.285258
PIGF|5281	0.632520	0.399668	0.278099	0.311040
PLCL1|5334	0.502664	0.275736	0.165570	0.184258
PLD6|201164	0.682432	0.605622	0.704507	0.591235
PLEKHA3|65977	0.487924	0.350909	0.228083	0.254887
PLEKHA5|54477	0.815140	0.600686	0.554921	0.487086
PLEKHM1P|440456	0.739147	0.473437	0.334970	0.297340
PLP1|5354	0.296801	0.200055	0.097023	0.124074
PLXNA1|5361	0.366825	0.222994	0.167443	0.171767
PLXNA4|91584	0.347336	0.266650	0.256665	0.243003
PMS2|5395	0.533857	0.405153	0.318559	0.335150
PMS2L11|441263	0.582219	0.433579	0.556099	0.382688
PMS2L3|5387	0.618203	0.429890	0.551835	0.348459
PMS2L4|5382	0.437726	0.388400	0.364108	0.332027
POLA2|23649	0.615033	0.392128	0.236964	0.240433
POLDIP3|84271	0.705766	0.453516	0.210740	0.391567
POLM|27434	0.590188	0.355695	0.286536	0.277104
POLN|353497	0.394524	0.336445	0.310933	0.303175
POLR1E|64425	0.555714	0.469054	0.354101	0.412843
POLR2J4|84820	0.594185	0.398172	0.323896	0.342094
POM121|9883	0.627637	0.395581	0.251830	0.284767
POMP|51371	0.560007	0.350568	0.184455	0.227770
PPCDC|60490	0.666867	0.438454	0.383506	0.371070
PPEF1|5475	0.673449	0.394519	0.475763	0.395672
PPIC|5480	0.709489	0.353460	0.266914	0.279095
PPM1G|5496	0.495028	0.346288	0.180649	0.245485
PPP1R11|6992	0.453407	0.393863	0.260688	0.338432
PPP1R1A|5502	0.485011	0.321225	0.272572	0.279702
PPP2R3A|5523	0.391738	0.252492	0.254070	0.219682
PPP2R3B|28227	0.785353	0.561512	0.500150	0.441425
PPP3R1|5534	0.855399	0.386367	0.244784	0.307531
PRAP1|118471	0.165406	0.138200	0.187058	0.139351
PRDM10|56980	0.630338	0.393630	0.249018	0.322843
PRIM2|5558	0.494106	0.264180	0.220405	0.201502
PRKAB1|5564	0.330192	0.250417	0.187577	0.217025
PRMT8|56341	0.876780	0.447902	0.353681	0.350115
PRO0628|29053	0.491581	0.477070	0.659181	0.455608
PRSS50|29122	0.497698	0.414295	0.475014	0.357856
PRTFDC1|56952	0.272308	0.189555	0.207258	0.182925
PRTG|283659	0.392779	0.195793	0.139646	0.157021
PSMD5|5711	0.765233	0.596103	0.603064	0.551153
PTGER3|5733	0.534462	0.340276	0.377763	0.302094
PTMA|5757	0.557666	0.334763	0.240187	0.280986
PTPN22|26191	0.737864	0.365490	0.331043	0.290234
PTPN6|5777	0.750653	0.389725	0.206624	0.243918
PTPRZ1|5803	0.156754	0.101275	0.056043	0.069863
QSOX2|169714	0.500637	0.340878	0.290537	0.298162
RAB28|9364	0.480015	0.328037	0.272896	0.257750
RACGAP1|29127	0.590564	0.325714	0.169144	0.209031
RAD18|56852	0.750007	0.446991	0.318176	0.339617
RASGRP4|115727	0.580255	0.312627	0.198376	0.198728
RBBP8|5932	0.655171	0.330695	0.226527	0.249501
RBM43|375287	0.556840	0.360780	0.268910	0.290342
RBMX2|51634	0.525024	0.382584	0.312796	0.311650
RDH16|8608	0.294433	0.176024	0.211729	0.167350
RFX2|5990	0.610244	0.424513	0.217650	0.242872
RFX8|731220	0.429995	0.325550	0.423438	0.280161
RGS9|8787	0.565639	0.405011	0.363535	0.298131
RHBDD1|84236	0.586960	0.424464	0.385968	0.324525
RHOBTB3|22836	0.299096	0.205774	0.167246	0.174347
RHOT1|55288	0.424271	0.295047	0.242730	0.224926
RIMS1|22999	0.591868	0.286971	0.229824	0.196428
RLIM|51132	0.506214	0.299632	0.185600	0.240684
RNASE4|6038	0.576378	0.300086	0.287822	0.277923
RNASEH2B|79621	0.476952	0.374582	0.315320	0.295056
RNASEN|29102	0.607537	0.287807	0.276110	0.222253
RNF121|55298	0.400995	0.330702	0.263732	0.269112
RNF149|284996	0.838242	0.572309	0.599975	0.515551
RNF160|26046	0.506835	0.304121	0.196709	0.213046
RNF216L|441191	0.586738	0.468923	0.431401	0.425054
RNFT1|51136	0.706385	0.331535	0.265496	0.265069
RNPS1|10921	0.534339	0.351567	0.179408	0.239494
RPA2|6118	0.673010	0.426364	0.348326	0.363476
RPL10|6134	0.716548	0.354416	0.171422	0.280936
RPL14|9045	0.523253	0.326285	0.160084	0.214792
RPL19P12|100129424	0.580210	0.484050	0.211718	0.464365
RPL22L1|200916	0.614946	0.335432	0.332081	0.323041
RPL7A|6130	0.732427	0.360608	0.132418	0.259036
RPL9|6133	0.768505	0.712942	1.121919	0.732693
RPS11|6205	0.758535	0.414096	0.203699	0.275641
RPS13|6207	0.779574	0.460957	0.212670	0.306236
RQCD1|9125	0.447291	0.245641	0.283353	0.205928
RS1|6247	0.885904	0.452613	0.483949	0.386743
RTN4R|65078	0.795064	0.446210	0.339665	0.336749
RTP4|64108	0.575419	0.401669	0.260997	0.336096
RUNDC1|146923	0.344921	0.258396	0.209768	0.220907
RUNX3|864	0.538919	0.370289	0.362315	0.288430
RWDD2B|10069	0.747105	0.609349	0.763997	0.566904
SAMD10|140700	0.462022	0.337177	0.253585	0.232689
SAMD4B|55095	0.556790	0.336747	0.232581	0.256280
SASH3|54440	0.621083	0.302730	0.123457	0.172612
SCAPER|49855	0.659731	0.311679	0.168744	0.249279
SCARNA16|677781	0.782977	0.680153	0.700768	0.586401
SCARNA5|677775	0.739418	0.657389	0.610737	0.642151
SCEL|8796	0.231935	0.183002	0.228839	0.172218
SDCCAG1|9147	0.650121	0.318866	0.176122	0.249875
SDCCAG8|10806	0.386602	0.317967	0.313141	0.283126
SDF2L1|23753	0.556621	0.327628	0.197300	0.235488
SDHB|6390	0.618353	0.316799	0.168204	0.230241
SEC61B|10952	0.580425	0.277422	0.160778	0.193362
SEC61G|23480	1.549203	0.803288	1.043203	0.774769
SELL|6402	0.905777	0.708392	0.482774	0.493840
SERPINA1|5265	0.487035	0.198750	0.120639	0.129762
SERPINB6|5269	0.744659	0.402560	0.427023	0.370657
SERPINC1|462	0.209395	0.210747	0.258007	0.201775
SESTD1|91404	0.377205	0.235842	0.193002	0.192558
SET|6418	0.403313	0.298579	0.165169	0.253229
SFRS12IP1|285672	0.435492	0.323071	0.258866	0.270494
SFXN3|81855	0.340190	0.267040	0.235495	0.229119
SGK494|124923	0.638800	0.384182	0.250181	0.259995
SGTA|6449	0.559335	0.392842	0.229750	0.275550
SH3D20|201175	0.583848	0.493988	0.532446	0.405224
SHANK3|85358	0.741560	0.378273	0.251364	0.248618
SHROOM3|57619	0.675508	0.311946	0.256899	0.236724
SIGLEC10|89790	0.536792	0.380363	0.252587	0.252304
SIGLEC12|89858	0.573859	0.574312	0.772076	0.560265
SIGLEC1|6614	0.816382	0.659925	0.434426	0.512117
SKI|6497	0.557046	0.363140	0.264658	0.288891
SLC13A4|26266	0.676410	0.666623	0.672798	0.605960
SLC22A18AS|5003	0.395954	0.304641	0.373748	0.305469
SLC25A18|83733	0.382132	0.270497	0.194185	0.200694
SLC25A2|83884	0.719216	0.656485	0.964511	0.614721
SLC25A29|123096	0.405989	0.263606	0.155609	0.186408
SLC2A1|6513	0.237403	0.215392	0.151459	0.135701
SLC30A7|148867	0.894732	0.362966	0.196600	0.251245
SLC38A3|10991	0.159194	0.116442	0.105273	0.091200
SLC4A9|83697	0.624703	0.468416	0.458525	0.405960
SLC5A12|159963	0.331508	0.281079	0.214871	0.227223
SLC6A9|6536	0.595706	0.437691	0.298688	0.297196
SMARCB1|6598	0.579544	0.384567	0.229592	0.299675
SMARCC1|6599	0.589068	0.354852	0.218118	0.265332
SMARCD2|6603	0.499481	0.366329	0.291085	0.272057
SMC4|10051	0.864520	0.340910	0.218107	0.251158
SMG1|23049	0.655602	0.363434	0.183243	0.240398
SMG6|23293	0.444772	0.306227	0.219835	0.265426
SMPD4|55627	0.522950	0.310682	0.177070	0.177590
SMPDL3A|10924	0.364400	0.267191	0.208953	0.211881
SNAI3|333929	0.595269	0.448661	0.419618	0.322326
SNAP29|9342	0.411164	0.358179	0.339878	0.338131
SNAPC1|6617	0.438974	0.324260	0.344934	0.282196
SNRPE|6635	0.553646	0.376125	0.382815	0.285237
SNX12|29934	0.378730	0.265112	0.198882	0.205359
SNX1|6642	0.554861	0.431573	0.278618	0.354766
SNX24|28966	0.364859	0.255212	0.179522	0.229509
SNX5|27131	0.468119	0.270566	0.224388	0.212248
SOAT1|6646	0.571447	0.282561	0.191591	0.196721
SORCS2|57537	0.417812	0.290185	0.270447	0.255396
SOX7|83595	0.350401	0.318368	0.237148	0.246466
SPAG17|200162	0.504129	0.330115	0.377856	0.304385
SPAG7|9552	0.404762	0.317781	0.191621	0.254518
SPCS2|9789	0.574766	0.386161	0.196865	0.309811
SPI1|6688	0.661564	0.301708	0.108962	0.158647
SPIB|6689	0.326219	0.257353	0.320249	0.239902
SPTBN5|51332	0.664095	0.484473	0.530481	0.406655
SRFBP1|153443	0.437184	0.264096	0.258429	0.207750
SS18|6760	0.522424	0.414210	0.245825	0.333124
SSB|6741	0.404374	0.327384	0.169678	0.240025
SSR3|6747	0.688123	0.336762	0.244395	0.248333
ST6GALNAC6|30815	0.505499	0.328153	0.203821	0.221184
ST7OT4|338069	0.747984	0.660349	0.842366	0.615769
ST8SIA4|7903	0.604051	0.287687	0.249836	0.249388
ST8SIA6|338596	0.373408	0.294219	0.321805	0.222527
STEAP3|55240	1.145527	0.523724	0.513138	0.462300
STIM2|57620	0.574780	0.466318	0.420951	0.437203
STK19|8859	0.571848	0.369693	0.261389	0.295871
STON1|11037	0.647211	0.409163	0.322648	0.314547
STOX2|56977	0.547159	0.304714	0.187705	0.207618
SUPT3H|8464	0.607228	0.452696	0.464792	0.385307
SUPT4H1|6827	0.507443	0.317584	0.216588	0.237492
SUSD1|64420	0.699618	0.594012	0.614035	0.533221
SUSD4|55061	0.262934	0.201664	0.190615	0.177800
SYNE1|23345	0.439045	0.234736	0.164212	0.179099
SYNGR1|9145	0.430576	0.166828	0.083058	0.119580
SYT11|23208	0.203881	0.142227	0.088632	0.111159
SYT8|90019	0.186274	0.152621	0.204187	0.150653
TAF4|6874	0.553455	0.338693	0.195068	0.270814
TAL1|6886	0.465784	0.377971	0.231853	0.260946
TAPBPL|55080	0.640634	0.453285	0.531830	0.416579
TBC1D10A|83874	0.971276	0.663906	0.366822	0.470905
TBC1D14|57533	0.518658	0.286382	0.207325	0.242580
TBC1D17|79735	0.674100	0.386378	0.197148	0.264156
TBC1D2B|23102	0.531304	0.334409	0.275904	0.237000
TBX19|9095	0.716024	0.459679	0.473473	0.397429
TCEAL1|9338	0.324781	0.190847	0.120202	0.159567
TCEAL2|140597	0.296700	0.168351	0.171935	0.152744
TCEAL6|158931	0.637975	0.356682	0.356200	0.324260
TCF12|6938	0.812017	0.388084	0.349938	0.352042
TCTEX1D1|200132	1.370460	0.590658	0.540203	0.481151
TESK2|10420	0.583247	0.415513	0.403726	0.339359
TEX261|113419	0.818516	0.523786	0.310364	0.399420
TFF3|7033	0.260788	0.219392	0.297156	0.207509
TFG|10342	0.398186	0.263670	0.212138	0.227108
TGFB3|7043	0.409703	0.292528	0.253256	0.253110
TGM5|9333	0.673694	0.470007	0.461846	0.423084
THBS3|7059	0.608799	0.427192	0.326511	0.328637
THG1L|54974	0.583365	0.390736	0.323311	0.333322
THNSL1|79896	0.551645	0.337715	0.256428	0.287935
THUMPD3|25917	0.473084	0.315241	0.282679	0.273636
TIAM1|7074	0.311766	0.216416	0.165419	0.186055
TIMM17B|10245	0.465551	0.298232	0.169845	0.213802
TLE4|7091	0.380122	0.294449	0.268184	0.235135
TLX2|3196	0.566646	0.544559	0.676401	0.538169
TMED3|23423	0.430932	0.250345	0.213551	0.213875
TMED7-TICAM2|100302736	0.814693	0.742447	1.005726	0.685189
TMEM132A|54972	0.280044	0.200510	0.187903	0.188614
TMEM159|57146	0.599907	0.418611	0.392564	0.338771
TMEM18|129787	0.589599	0.422937	0.334105	0.371183
TMEM187|8269	0.501511	0.400336	0.392906	0.342318
TMEM190|147744	0.216989	0.169172	0.313389	0.187209
TMEM191A|84222	0.750559	0.486312	0.545982	0.447335
TMEM200B|399474	0.367929	0.297196	0.326736	0.252028
TMEM201|199953	0.482811	0.339641	0.218739	0.245662
TMEM219|124446	0.553416	0.293906	0.178758	0.195781
TMEM223|79064	0.521346	0.385683	0.253015	0.279110
TMEM45A|55076	0.462940	0.270893	0.204334	0.213812
TMEM50A|23585	0.748807	0.355658	0.246480	0.300451
TMEM59L|25789	0.219950	0.123334	0.100056	0.095272
TMEM60|85025	0.799623	0.414137	0.267774	0.288974
TMEM98|26022	0.381603	0.348385	0.316651	0.306130
TMIGD2|126259	0.642328	0.505230	0.474581	0.496890
TNFAIP1|7126	0.313437	0.244185	0.171385	0.196636
TNFRSF6B|8771	0.390029	0.260481	0.256954	0.217995
TNNI2|7136	0.455621	0.290333	0.361122	0.265250
TOP3A|7156	0.595690	0.376776	0.282550	0.272463
TPI1P2|286016	0.559426	0.472712	0.360535	0.313835
TPM3|7170	0.463292	0.230946	0.153856	0.181225
TPRN|286262	0.537309	0.335370	0.185068	0.234315
TRA2B|6434	0.456180	0.303681	0.231018	0.248652
TRAF4|9618	0.729633	0.492261	0.307082	0.341041
TREX1|11277	0.484087	0.367567	0.367151	0.310591
TREX2|11219	0.480194	0.433240	0.559866	0.398086
TRIM16L|147166	0.368052	0.262593	0.252473	0.246052
TRIM17|51127	0.562627	0.317825	0.287156	0.277144
TRIM23|373	0.479413	0.214313	0.117960	0.140332
TRIM39|56658	0.551786	0.355708	0.250776	0.281182
TRIM63|84676	0.419221	0.398555	0.500804	0.384350
TRIM72|493829	0.366946	0.288602	0.357095	0.236436
TTC39C|125488	0.504980	0.338942	0.254219	0.303736
TUBG2|27175	0.471230	0.270258	0.225482	0.210222
TXLNB|167838	0.805571	0.464000	0.600265	0.387634
UBE2L6|9246	0.396035	0.253311	0.166832	0.209023
UBTD2|92181	0.615916	0.393416	0.267528	0.320542
UHRF1BP1L|23074	0.479716	0.250657	0.160069	0.222487
UNC119B|84747	0.403302	0.281875	0.152202	0.233044
UPF0639|400224	0.491204	0.348126	0.465023	0.342412
UQCC|55245	0.465940	0.385973	0.224310	0.304210
USF1|7391	0.471289	0.291045	0.194028	0.233766
USP54|159195	0.726300	0.344712	0.262961	0.256108
VARS|7407	0.567914	0.339223	0.181215	0.227347
VAV3|10451	0.838362	0.357615	0.295200	0.287917
VEZF1|7716	0.509351	0.329349	0.174113	0.237179
VSIG10|54621	0.358482	0.318480	0.255913	0.290490
VTI1B|10490	0.688136	0.455833	0.265637	0.356802
VWF|7450	0.541914	0.452333	0.267514	0.289563
WARS|7453	0.504577	0.319678	0.209620	0.257211
WBSCR27|155368	0.506154	0.461283	0.609688	0.431646
WDFY4|57705	0.540827	0.318145	0.143821	0.166090
WDHD1|11169	0.588707	0.319079	0.171179	0.202063
WDR18|57418	0.626762	0.454392	0.448873	0.372077
WDR19|57728	0.432563	0.328635	0.204135	0.233351
WDR73|84942	0.621070	0.423947	0.448376	0.432182
WDR74|54663	0.545996	0.345703	0.258441	0.221201
WDR93|56964	0.520002	0.357717	0.347291	0.267709
WFDC2|10406	0.321427	0.171854	0.220058	0.162461
WHSC1L1|54904	0.591270	0.299043	0.161478	0.197698
WNT11|7481	0.376817	0.300708	0.314243	0.285351
WTAP|9589	0.917164	0.548854	0.341107	0.422045
XPO5|57510	0.473513	0.278893	0.188992	0.195997
YPEL1|29799	0.458533	0.293710	0.209370	0.240861
YY2|404281	0.666546	0.497323	0.587238	0.433707
ZACN|353174	0.552678	0.522926	0.821563	0.474453
ZBTB10|65986	0.363432	0.215699	0.131263	0.151400
ZBTB4|57659	0.385099	0.201163	0.105728	0.148670
ZCCHC12|170261	0.539535	0.307937	0.234686	0.233459
ZCCHC8|55596	0.588517	0.451684	0.282638	0.333649
ZDHHC14|79683	0.439243	0.354258	0.316062	0.329827
ZDHHC23|254887	1.007767	0.474087	0.399656	0.396491
ZDHHC8P1|150244	0.712714	0.371641	0.314486	0.277300
ZFAND5|7763	0.590817	0.494183	0.309016	0.374675
ZFP36|7538	0.773255	0.659256	0.292960	0.547672
ZFPM2|23414	0.674294	0.583993	0.599519	0.518331
ZFYVE28|57732	0.509572	0.314620	0.296582	0.268785
ZIC1|7545	0.255202	0.268383	0.225719	0.227998
ZKSCAN1|7586	0.725780	0.375200	0.152617	0.229223
ZMAT5|55954	0.470364	0.326228	0.233182	0.277617
ZMIZ2|83637	0.489241	0.332205	0.238473	0.264607
ZNF101|94039	0.521242	0.334471	0.339985	0.269523
ZNF10|7556	0.315629	0.237839	0.190867	0.192637
ZNF18|7566	0.486478	0.342791	0.284723	0.340076
ZNF226|7769	0.709710	0.458364	0.303048	0.324145
ZNF232|7775	0.528819	0.398593	0.409410	0.336220
ZNF235|9310	0.627258	0.439187	0.300736	0.349251
ZNF283|284349	0.574480	0.433124	0.409499	0.339048
ZNF287|57336	0.189719	0.137134	0.114975	0.113235
ZNF300|91975	0.436822	0.260214	0.176104	0.159166
ZNF323|64288	0.329764	0.262488	0.263552	0.228218
ZNF331|55422	0.449186	0.352617	0.395839	0.309979
ZNF366|167465	0.559610	0.401308	0.255169	0.266129
ZNF396|252884	0.412304	0.290256	0.270130	0.225060
ZNF434|54925	0.482332	0.345926	0.323981	0.299370
ZNF566|84924	0.564798	0.347120	0.224734	0.259384
ZNF576|79177	0.717977	0.521707	0.296638	0.371415
ZNF579|163033	0.608612	0.364023	0.193335	0.248105
ZNF609|23060	0.860364	0.422814	0.208471	0.290216
ZNF655|79027	0.365133	0.218327	0.133615	0.161601
ZNF708|7562	0.467810	0.313739	0.186293	0.197987
ZNF750|79755	0.147223	0.137642	0.192628	0.130141
ZNF764|92595	0.609718	0.446136	0.275851	0.332012
ZNF786|136051	0.514132	0.379691	0.319538	0.291195
ZNHIT1|10467	0.557054	0.302642	0.168650	0.200535
ZRANB2|9406	0.574229	0.376877	0.200831	0.238695
ZXDB|158586	0.476016	0.304623	0.216324	0.244795
?|90288	0.554593	0.347925	0.254029	0.252085
